# Supplementary material for: Medfly-Wolbachia symbiosis: genotype x genotype interactions determine host’s life history traits under mass rearing conditions
Source: BMC Biotechnol. 2019 Dec 18;19(Suppl 2):96. doi: 10.1186/s12896-019-0586-7 (PMC6918550; doi:10.1186/s12896-019-0586-7)
Supplement: Supplementary file 1 — Additional file 1. Biological material used in the experiments. [file 12896_2019_586_MOESM1_ESM.xlsx]

## Sheet: Sheet1
Additional file 1. Biological material used in the experiments
Medfly lines	Medfly genetic background	Wolbachia infection
Vienna 8 GSS	VIENNA 8 GSS	-
56S2	VIENNA 8 GSS	wCer2
Benakeio	BENAKEIO	-
88.6	BENAKEIO	wCer2
S10.3	BENAKEIO	wCer4
